# Supplementary material for: Non-Native Flora of the Mediterranean Lesvos Island (East Aegean, Greece): Floristic Analysis, Traits, and Assessment
Source: Plants (Basel). 2024 Nov 30;13(23):3375. doi: 10.3390/plants13233375 (PMC11644495; doi:10.3390/plants13233375)
Supplement: Supplementary file 1 [file plants-13-03375-s001.zip]

Archive with 1 entries (1 files):
- plants-3274843-supplementary.pdf
